# Supplementary material for: JunB is essential for IL-23-dependent pathogenicity of Th17 cells
Source: Nat Commun. 2017 May 30;8:15628. doi: 10.1038/ncomms15628 (PMC5460000; doi:10.1038/ncomms15628)
Supplement: Supplementary Data 1 — shRNA sequences. [file ncomms15628-s2.xlsx]

## Sheet: Sheet1
	Supplementary Data 1. shRNA sequences.
	#	Gene	ShRNA sequence
	1	0610031J06Rik	CCGGTGCCAACCTGAGTGCCGATTTCTCGAGAAATCGGCACTCAGGTTGGCATTTTTG
	2	Aatf	CCGGCGGAGTTGTTTCGATCTCTTTCTCGAGAAAGAGATCGAAACAACTCCGTTTTTG
	3	Adnp	CCGGGCCTACAGATACCCTACTCAACTCGAGTTGAGTAGGGTATCTGTAGGCTTTTTG
	4	Adnp2	CCGGGATAAGCTTCACGTGTCTAAACTCGAGTTTAGACACGTGAAGCTTATCTTTTTG
	5	Aff1	CCGGTTGCCGAATGGTAACGCTAAACTCGAGTTTAGCGTTACCATTCGGCAATTTTTG
	6	Ahctf1	CCGGCCACTGAACTAACTACTAATTCTCGAGAATTAGTAGTTAGTTCAGTGGTTTTTG
	7	AHR	CCGGGCTCAGGAATTTCCCTACAAACTCGAGTTTGTAGGGAAATTCCTGAGCTTTTTG
	8	Arap1	CCGGACGTCTCCTCTGCACTCAAACCTCGAGGTTTGAGTGCAGAGGAGACGTTTTTTG
	9	Arnt	CCGGCCAAGACTCGTTCTTCCCAATCTCGAGATTGGGAAGAACGAGTCTTGGTTTTTG
	10	Atf2	CCGGGAAGTTTCTAGAACGAAATAGCTCGAGCTATTTCGTTCTAGAAACTTCTTTTTG
	11	Atf3	CCGGCAGAATAAACACCTCTGCCATCTCGAGATGGCAGAGGTGTTTATTCTGTTTTTG
	12	Atf4	CCGGCGGACAAAGATACCTTCGAGTCTCGAGACTCGAAGGTATCTTTGTCCGTTTTTG
	13	Atf6	CCGGGTCCAATGACAAAGCTTTAATCTCGAGATTAAAGCTTTGTCATTGGACTTTTTG
	14	Atf6b	CCGGCCTCTTCATTCTCTCCTTTATCTCGAGATAAAGGAGAGAATGAAGAGGTTTTTG
	15	Bach1	CCGGGCGTACACAATATCGAGGAATCTCGAGATTCCTCGATATTGTGTACGCTTTTTG
	16	BATF-1	CCGGCTCTCCGCAAAGAGATCAAACCTCGAGGTTTGATCTCTTTGCGGAGAGTTTTTG
	17	BATF-2	CCGGGTAGTGGTCAGAGGGACTTAACTCGAGTTAAGTCCCTCTGACCACTACTTTTTG
	18	BATF-3	CCGGGAGCTCAAGTACTTCACATCACTCGAGTGATGTGAAGTACTTGAGCTCTTTTTG
	19	BATF-4	CCGGCCCTGACCTTCTGGACAAGAACTCGAGTTCTTGTCCAGAAGGTCAGGGTTTTTG
	20	BATF-5	CCGGCTGGCAAACAGGACTCATCTGCTCGAGCAGATGAGTCCTGTTTGCCAGTTTTTG
	21	BATF-6	CCGGGCTCTCCGCAAAGAGATCAAACTCGAGTTTGATCTCTTTGCGGAGAGCTTTTTG
	22	Bcl3	CCGGCCTCAAGAACTGTCACAATGACTCGAGTCATTGTGACAGTTCTTGAGGTTTTTG
	23	Bcl3	CCGGACGTGAACGCTCAGATGTATTCTCGAGAATACATCTGAGCGTTCACGTTTTTTG
	24	Bcl6	CCGGGCTGTCAAAGAGAAGGCTTTACTCGAGTAAAGCCTTCTCTTTGACAGCTTTTTG
	25	Bmyc	CCGGCTGTAAGCTTCAGCCATGTTACTCGAGTAACATGGCTGAAGCTTACAGTTTTTG
	26	Cbfa2t2	CCGGGCTCGAATGGAGCAGACCATACTCGAGTATGGTCTGCTCCATTCGAGCTTTTTG
	27	Cebpb	CCGGCTGACGCAACACACGTGTAACCTCGAGGTTACACGTGTGTTGCGTCAGTTTTTG
	28	Cebpg	CCGGAGATACACTGCAAAGAGTAAACTCGAGTTTACTCTTTGCAGTGTATCTTTTTTG
	29	Ciao1	CCGGTTTGATGCCACCACTTGTATTCTCGAGAATACAAGTGGTGGCATCAAATTTTTG
	30	Cited2	CCGGGAAGCTCAACAACCAGTATTTCTCGAGAAATACTGGTTGTTGAGCTTCTTTTTG
	31	Clock	CCGGCACGGATGATAGAGGCAAATACTCGAGTATTTGCCTCTATCATCCGTGTTTTTG
	32	Creb1	CCGGCAGCAGCTCATGCAACATCATCTCGAGATGATGTTGCATGAGCTGCTGTTTTTG
	33	Creb3	CCGGACAGGAGATGTCTAGGCTGATCTCGAGATCAGCCTAGACATCTCCTGTTTTTTG
	34	Creb3l2	CCGGCAGACGCTTATTCCTAAGATTCTCGAGAATCTTAGGAATAAGCGTCTGTTTTTG
	35	Creb3l2	CCGGCAGACGCTTATTCCTAAGATTCTCGAGAATCTTAGGAATAAGCGTCTGTTTTTG
	36	Crebbp	CCGGTAACTCTGGCCATAGCTTAATCTCGAGATTAAGCTATGGCCAGAGTTATTTTTG
	37	Crebzf	CCGGCCGTCTTAATCGGCTCAAGAACTCGAGTTCTTGAGCCGATTAAGACGGTTTTTG
	38	Csrnp2	CCGGGCGTTGACAATGTCAAGCAAACTCGAGTTTGCTTGACATTGTCAACGCTTTTTG
	39	Ctbp1	CCGGCGTCCTCTTCTATGATCCATACTCGAGTATGGATCATAGAAGAGGACGTTTTTG
	40	Ctcf	CCGGTGGACGATACCCAGATCATAACTCGAGTTATGATCTGGGTATCGTCCATTTTTG
	41	Ctnnb1	CCGGGCTGATATTGACGGGCAGTATCTCGAGATACTGCCCGTCAATATCAGCTTTTT
	42	Ddit3	CCGGGATTCCAGTCAGAGTTCTATGCTCGAGCATAGAACTCTGACTGGAATCTTTTTG
	43	E2f1	CCGGCTCACTCCTGGAGCATGTTAACTCGAGTTAACATGCTCCAGGAGTGAGTTTTTG
	44	E2f4	CCGGCATCGGTCTGATCGAGAAGAACTCGAGTTCTTCTCGATCAGACCGATGTTTTTG
	45	E2f5	CCGGGAAATTGAAGATCTCGAATTGCTCGAGCAATTCGAGATCTTCAATTTCTTTTTG
	46	E2f8	CCGGCCTGGAAATTGCTGCCAAGATCTCGAGATCTTGGCAGCAATTTCCAGGTTTTTTG
	47	Egr1	CCGGCACTCCACTATCCACTATTAACTCGAGTTAATAGTGGATAGTGGAGTGTTTTTG
	48	Elf1	CCGGGCCGAAGATGATTTGAATGAACTCGAGTTCATTCAAATCATCTTCGGCTTTTTG
	49	Elf2	CCGGCGTCATTGTTACAAAGAGCATCTCGAGATGCTCTTTGTAACAATGACGTTTTTG
	50	Elk3	CCGGAGAGCGCTGAGATACTATTACCTCGAGGTAATAGTATCTCAGCGCTCTTTTTTG
	51	Elk4	CCGGCTCTGGTTTGTATTCTTCATTCTCGAGAATGAAGAATACAAACCAGAGTTTTTG
	52	Elp4	CCGGTCACGATTTGGTCACTATTATCTCGAGATAATAGTGACCAAATCGTGATTTTTG
	53	Erf	CCGGCACCGGCTTGTTCTTCATCATCTCGAGATGATGAAGAACAAGCCGGTGTTTTTG
	54	Esrra	CCGGATTCTGACTCTGTGCACATTGCTCGAGCAATGTGCACAGAGTCAGAATTTTTTG
	55	Ets1	CCGGGACAGCTTTGACTACGAGGATCTCGAGATCCTCGTAGTCAAAGCTGTCTTTTTG
	56	Ets2	CCGGCAACACCGTCAATGTCAATTACTCGAGTAATTGACATTGACGGTGTTGTTTTTTG
	57	Etv3	CCGGTCCTGTTCCCTCTCGGATTAACTCGAGTTAATCCGAGAGGGAACAGGATTTTTG
	58	Etv6	CCGGCAGTGTCTCCTGTCGAGAATACTCGAGTATTCTCGACAGGAGACACTGTTTTTG
	59	Fbxw7	CCGGATCCGAAACCTCGTCACATTGCTCGAGCAATGTGACGAGGTTTCGGATTTTTTG
	60	Fos	CCGGGCGGAGACAGATCAACTTGAACTCGAGTTCAAGTTGATCTGTCTCCGCTTTTTG
	61	Fosl2	CCGGCCAGTCATCAGACTCCTTGAACTCGAGTTCAAGGAGTCTGATGACTGGTTTTTG
	62	fosl2	CCGGCCAGTCATCAGACTCCTTGAACTCGAGTTCAAGGAGTCTGATGACTGGTTTTTG
	63	Foxj2	CCGGCCTTTCCCTTAACAAGTGTTTCTCGAGAAACACTTGTTAAGGGAAAGGTTTTTG
	64	Foxj3	CCGGCCACCGAGTAAGTCAAAGAATCTCGAGATTCTTTGACTTACTCGGTGGTTTTTG
	65	Foxk2	CCGGCAGGTTTCCGAGCACAAATATCTCGAGATATTTGTGCTCGGAAACCTGTTTTTG
	66	Foxm1	CCGGCGCTACTTGACATTGGACCAACTCGAGTTGGTCCAATGTCAAGTAGCGTTTTTG
	67	Foxn2	CCGGGCTATTGAACACTCGCCAAATCTCGAGATTTGGCGAGTGTTCAATAGCTTTTTG
	68	Foxn3	CCGGAGTATTGGGAAAGGGTCATTGCTCGAGCAATGACCCTTTCCCAATACTTTTTTG
	69	Foxo1	CCGGTGGAAACCAGCCAGCTATAAACTCGAGTTTATAGCTGGCTGGTTTCCATTTTTG
	70	Foxo3	CCGGCAGCCGTGCCTTGTCAAATTCCTCGAGGAATTTGACAAGGCACGGCTGTTTTTG
	71	Foxp1	CCGGGTGCGAGTAGAGAACGTTAAACTCGAGTTTAACGTTCTCTACTCGCACTTTTTG
	72	Gabpa	CCGGGCTACACCGACTACGATTAAACTCGAGTTTAATCGTAGTCGGTGTAGCTTTTTG
	73	Gatad1	CCGGGTTTGATCCTGCATCATATATCTCGAGATATATGATGCAGGATCAAACTTTTTG
	74	Gatad2b	CCGGACAGGAAATTGAACAGCGATTCTCGAGAATCGCTGTTCAATTTCCTGTTTTTTG
	75	Gmeb1	CCGGCCTCAAGTTTGGCACTGCTAACTCGAGTTAGCAGTGCCAAACTTGAGGTTTTTG
	76	Gpbp1	CCGGGCATTTCTCTTGACTAGCAATCTCGAGATTGCTAGTCAAGAGAAATGCTTTTTG
	77	Gtf2ird1	CCGGATGCTGTTCAACACGAAATATCTCGAGATATTTCGTGTTGAACAGCATTTTTTTG
	78	Gtf3a	CCGGGAGGACATAACCTGCAATGTACTCGAGTACATTGCAGGTTATGTCCTCTTTTTG
	79	Hdac1	CCGGGCCAGTCATGTCCAAAGTAATCTCGAGATTACTTTGGACATGACTGGCTTTTTG
	80	Hdac2	CCGGCGAGCATCAGACAAACGGATACTCGAGTATCCGTTTGTCTGATGCTCGTTTTTG
	81	Hes6	CCGGTGCAGGTCCCTAGCACTATTTCTCGAGAAATAGTGCTAGGGACCTGCATTTTTG
	82	Hey1	CCGGCCGACGAGACCGAATCAATAACTCGAGTTATTGATTCGGTCTCGTCGGTTTTTG
	83	HIF1a	CCGGTGGATAGCGATATGGTCAATGCTCGAGCATTGACCATATCGCTATCCATTTTTG
	84	Hinfp	CCGGAGTGAGGACCGACCCTATAAACTCGAGTTTATAGGGTCGGTCCTCACTTTTTTG
	85	Hivep2	CCGGGCCGTAAACCATACAAGAAATCTCGAGATTTCTTGTATGGTTTACGGCTTTTTG
	86	Hmbox1	CCGGGCTGGAAACCATGTCTCACTACTCGAGTAGTGAGACATGGTTTCCAGCTTTTTG
	87	Hmg20b	CCGGGAAAGAAGATTCTCCCAAATGCTCGAGCATTTGGGAGAATCTTCTTTCTTTTTTG
	88	Hmga1	CCGGGTGAAGTGCCAACTCCGAAGACTCGAGTCTTCGGAGTTGGCACTTCACTTTTTG
	89	Hmgb1	CCGGGAAGATGATGATGATGAATAACTCGAGTTATTCATCATCATCATCTTCTTTTTG
	90	Hmgb2	CCGGGCTCAACATTAGCTTCAGTATCTCGAGATACTGAAGCTAATGTTGAGCTTTTTG
	91	Hnrnpab	CCGGTGGAAGCAAGTGTGAAATCAACTCGAGTTGATTTCACACTTGCTTCCATTTTTG
	92	Hsf1	CCGGGCTGCATACCTGCTGCCTTTACTCGAGTAAAGGCAGCAGGTATGCAGCTTTTTG
	93	Id1	CCGGGCGAGGTGGTACTTGGTCTGTCTCGAGACAGACCAAGTACCACCTCGCTTTTTG
	94	Id3	CCGGGCAGCGTGTCATAGACTACATCTCGAGATGTAGTCTATGACACGCTGCTTTTTG
	95	IkBz-1	CCGGTCTTGGCAGATTTGCGTATTTCTCGAGAAATACGCAAATCTGCCAAGATTTTTG
	96	IkBz-2	CCGGCAGCCCGTGGATGAGTTTAAGCTCGAGCTTAAACTCATCCACGGGCTGTTTTTG
	97	IkBz-3	CCGGCTGTGAGGAGCAATCAGTTTGCTCGAGCAAACTGATTGCTCCTCACAGTTTTTG
	98	IkBz-4	CCGGGTGCAACCCAGTTTCACTAAACTCGAGTTTAGTGAAACTGGGTTGCACTTTTTG
	99	IkBz-5	CCGGGAATGAACAGCCCGTGCATTTCTCGAGAAATGCACGGGCTGTTCATTCTTTTTG
	100	Irf1	CCGGGTTGCATAGAGAGGGTCTTATCTCGAGATAAGACCCTCTCTATGCAACTTTTTG
	101	Irf2	CCGGCATCAACCAGGAATAGATAAACTCGAGTTTATCTATTCCTGGTTGATGTTTTTG
	102	Irf3	CCGGCGAAGTTATTTGATGGCCTGACTCGAGTCAGGCCATCAAATAACTTCGTTTTTG
	103	IRF4-1	CCGGATGGCTCCAGATGGGCTTTATCTCGAGATAAAGCCCATCTGGAGCCATTTTTTG
	104	IRF4-2	CCGGTCGGCCCAACAAGCTAGAAAGCTCGAGCTTTCTAGCTTGTTGGGCCGATTTTTG
	105	IRF4-3	CCGGCTAGCCAGACAACTGTATTACCTCGAGGTAATACAGTTGTCTGGCTAGTTTTTG
	106	IRF4-4	CCGGACACGTTACCACTCCAGATTACTCGAGTAATCTGGAGTGGTAACGTGTTTTTTG
	107	IRF4-5	CCGGCGAATCCTCCTTGCTAGTATTCTCGAGAATACTAGCAAGGAGGATTCGTTTTTG
	108	IRF4-6	CCGGGCCAGACAACTGTATTACTTTCTCGAGAAAGTAATACAGTTGTCTGGCTTTTTG
	109	Irf5	CCGGCCCTATTCCTTACCCAAAGAACTCGAGTTCTTTGGGTAAGGAATAGGGTTTTTG
	110	Irf6	CCGGGACGTTAGACAGATCGTTTAACTCGAGTTAAACGATCTGTCTAACGTCTTTTTG
	111	Irf8	CCGGGCCATATAAAGTTTACCGAATCTCGAGATTCGGTAAACTTTATATGGCTTTTTG
	112	Irf9	CCGGGTGATGTTTCTCCTTACAAATCTCGAGATTTGTAAGGAGAAACATCACTTTTTG
	113	Jdp2	CCGGGTTTCTGCAGAGGGAGTCAGACTCGAGTCTGACTCCCTCTGCAGAAACTTTTTG
	114	Junb	CCGGGCATCAAAGTGGAGCGAAAGCCTCGAGGCTTTCGCTCCACTTTGATGCTTTTTG
	115	Jund	CCGGGAGAAAGTCAAGACCCTCAAACTCGAGTTTGAGGGTCTTGACTTTCTCTTTTTG
	116	Kdm1a	CCGGCCACAAGTCAAACCTTTATTTCTCGAGAAATAAAGGTTTGACTTGTGGTTTTTG
	117	Klf16	CCGGCCAAAGCCTATTACAAGTCTTCTCGAGAAGACTTGTAATAGGCTTTGGTTTTTG
	118	Klf2	CCGGCCTAAACAACGTGTTGGACTTCTCGAGAAGTCCAACACGTTGTTTAGGTTTTTG
	119	Klf4	CCGGCATGTTCTAACAGCCTAAATGCTCGAGCATTTAGGCTGTTAGAACATGTTTTTG
	120	Klf6	CCGGGATCAGCTCCAGCTTTAATTACTCGAGTAATTAAAGCTGGAGCTGATCTTTTTTG
	121	Klf7	CCGGTAACGGGTGCCGGAAAGTTTACTCGAGTAAACTTTCCGGCACCCGTTATTTTTG
	122	Lass2	CCGGCCTACACTGCACGATGATATACTCGAGTATATCATCGTGCAGTGTAGGTTTTTG
	123	Lass5	CCGGGCATGTGGAGATTCACTTATTCTCGAGAATAAGTGAATCTCCACATGCTTTTTTG
	124	Lcor	CCGGCCATTCATCTCCTGTAGATTTCTCGAGAAATCTACAGGAGATGAATGGTTTTTG
	125	Lef1	CCGGGTAGCTGAGTGCACGCTAAAGCTCGAGCTTTAGCGTGCACTCAGCTACTTTTTG
	126	Maf	CCGGCCTGTCTTAGAAAGAAAGAAACTCGAGTTTCTTTCTTTCTAAGACAGGTTTTTTG
	127	Maff	CCGGAGTCTTTGGAACGGATCAATGCTCGAGCATTGATCCGTTCCAAAGACTTTTTTG
	128	Mafg	CCGGGTGATGTTGGGTTGCCCTTAACTCGAGTTAAGGGCAACCCAACATCACTTTTTG
	129	Mafk	CCGGCAATAAGGACCATGGATATTTCTCGAGAAATATCCATGGTCCTTATTGTTTTTG
	130	Max	CCGGTGCCCAACTGCAGACCAACTACTCGAGTAGTTGGTCTGCAGTTGGGCATTTTTG
	131	Mecp2	CCGGCTGACAAAGCTTCCCGATTAACTCGAGTTAATCGGGAAGCTTTGTCAGTTTTTG
	132	Mef2d	CCGGGCACTACAGAGAAACAGTGTTCTCGAGAACACTGTTTCTCTGTAGTGCTTTTTG
	133	Msx1	CCGGCTCCTCAAGCTGCCAGAAGATCTCGAGATCTTCTGGCAGCTTGAGGAGTTTTTG
	134	Mta1	CCGGCCGCAGGATTGAAGAGCTTAACTCGAGTTAAGCTCTTCAATCCTGCGGTTTTTG
	135	Mta2	CCGGGCAGAGGGAGAATCAGATAATCTCGAGATTATCTGATTCTCCCTCTGCTTTTTG
	136	Mta3	CCGGCACTTACGGATCGACAGATTGCTCGAGCAATCTGTCGATCCGTAAGTGTTTTTG
	137	Mtf1	CCGGGCAGGAAATTCGGCGTCTTTACTCGAGTAAAGACGCCGAATTTCCTGCTTTTTG
	138	Myc	CCGGTGGAGATGATGACCGAGTTACCTCGAGGTAACTCGGTCATCATCTCCATTTTTG
	139	Mycn	CCGGCAGTTGCTAAAGAAGATCGAACTCGAGTTCGATCTTCTTTAGCAACTGTTTTTG
	140	Myst2	CCGGCCTCGAACTCCAACCGGAAATCTCGAGATTTCCGGTTGGAGTTCGAGGTTTTTG
	141	Ncor1	CCGGCGGCATAATCTTGACAACCTTCTCGAGAAGGTTGTCAAGATTATGCCGTTTTTG
	142	Nfat5	CCGGTGCGGACAGTATCCGGTTAAACTCGAGTTTAACCGGATACTGTCCGCATTTTTG
	143	Nfatc3	CCGGGTGGGAAACGAGCTTTGCTTTCTCGAGAAAGCAAAGCTCGTTTCCCACTTTTTG
	144	Nfe2l1	CCGGCAATGAGCTGCTGTCCAAATACTCGAGTATTTGGACAGCAGCTCATTGTTTTTG
	145	Nfe2l2	CCGGCCAAAGCTAGTATAGCAATAACTCGAGTTATTGCTATACTAGCTTTGGTTTTTG
	146	Nfic	CCGGGATGGACAAATCTCCATTCAACTCGAGTTGAATGGAGATTTGTCCATCTTTTTG
	147	Nfix	CCGGGGAATCCGGACAATCAGATAGCTCGAGCTATCTGATTGTCCGGATTCCTTTTTG
	148	Nfkb1	CCGGGCAGGTATTTGACATACTAAACTCGAGTTTAGTATGTCAAATACCTGCTTTTT
	149	Nfkb2	CCGGGGCAGTCTCCTTCGTAGTTACCTCGAGGTAACTACGAAGGAGACTGCCTTTTTG
	150	Nfx1	CCGGACGTCAGATACATCTAGTTTACTCGAGTAAACTAGATGTATCTGACGTTTTTTG
	151	Nfxl1	CCGGGCTGCTTTGTGGACATCATAACTCGAGTTATGATGTCCACAAAGCAGCTTTTTG
	152	Nfya	CCGGCCAAACCAAGCTGACGAAGAACTCGAGTTCTTCGTCAGCTTGGTTTGGTTTTTG
	153	Nfyb	CCGGCCAAAGAATGTGTTCAGGAATCTCGAGATTCCTGAACACATTCTTTGGTTTTTG
	154	Nfyc	CCGGCGTCGTACTCTTCAGAGGAATCTCGAGATTCCTCTGAAGAGTACGACGTTTTTG
	155	Nolc1	CCGGGCAGTGACGATTCTGATTCAACTCGAGTTGAATCAGAATCGTCACTGCTTTTTTG
	156	Npat	CCGGTAAGCCAACTGGCCCAATTTCCTCGAGGAAATTGGGCCAGTTGGCTTATTTTTG
	157	Nr1d2	CCGGGCTCAGCTCTATGTTTGAGTTCTCGAGAACTCAAACATAGAGCTGAGCTTTTT
	158	Nr1h2	CCGGTGCAGAGTATGCCTTGCTTATCTCGAGATAAGCAAGGCATACTCTGCATTTTTG
	159	Nr2c1	CCGGAGGATCCAAAGACTGCGTTATCTCGAGATAACGCAGTCTTTGGATCCTTTTTTG
	160	Nr2f6	CCGGGCAGGTGGATGCTGCGGAGTACTCGAGTACTCCGCAGCATCCACCTGCTTTTT
	161	Nr3c1	CCGGTGAGATTCGAATGACTTATATCTCGAGATATAAGTCATTCGAATCTCATTTTTG
	162	Nr4a1	CCGGCATGTGCCTTTAAGCCTATAGCTCGAGCTATAGGCTTAAAGGCACATGTTTTTG
	163	Nr4a2	CCGGCGGTTTACTACAAGCCCTCTTCTCGAGAAGAGGGCTTGTAGTAAACCGTTTTT
	164	Nrf1	CCGGCCTCATGTGTTTGAGTCTAATCTCGAGATTAGACTCAAACACATGAGGTTTTTG
	165	Pa2g4	CCGGTTTGAGGTGCATGAGGTTTATCTCGAGATAAACCTCATGCACCTCAAATTTTTG
	166	Pcgf6	CCGGCCTGAACTTGATATGTCTTTACTCGAGTAAAGACATATCAAGTTCAGGTTTTTG
	167	Phf5a	CCGGCCGCATATGTGATGAGTGTAACTCGAGTTACACTCATCACATATGCGGTTTTTG
	168	Pknox1	CCGGGCTTCAAGTCAACAACTGGTTCTCGAGAACCAGTTGTTGACTTGAAGCTTTTTG
	169	Pou2f1	CCGGCAGTGAAGAGTCGGGAGATTCCTCGAGGAATCTCCCGACTCTTCACTGTTTTTG
	170	Pou6f1	CCGGTTCCGGTTGGGAACCAGAAAGCTCGAGCTTTCTGGTTCCCAACCGGAATTTTTG
	171	Preb	CCGGGCTGCATCTGATGAAACTGATCTCGAGATCAGTTTCATCAGATGCAGCTTTTTG
	172	Pura	CCGGCCGTTTCCTGAAGATCGCAGACTCGAGTCTGCGATCTTCAGGAAACGGTTTTTG
	173	Purb	CCGGGCGACAGAGGGATAAGCTTTACTCGAGTAAAGCTTATCCCTCTGTCGCTTTTTG
	174	Rara	CCGGGCTGGAAGCACTGAAAGTCTACTCGAGTAGACTTTCAGTGCTTCCAGCTTTTTG
	175	Rarg	CCGGGCTCAGCATTGCCGACCAGATCTCGAGATCTGGTCGGCAATGCTGAGCTTTTT
	176	Rbpj	CCGGCTGTATCACAACTCCACAAATCTCGAGATTTGTGGAGTTGTGATACAGTTTTTG
	177	Rcor2	CCGGACCCAAGTGAAGACCTTCTTTCTCGAGAAAGAAGGTCTTCACTTGGGTTTTTTG
	178	Rela	CCGGAGGCCATATAGCCTTACTATCCTCGAGGATAGTAAGGCTATATGGCCTTTTTTG
	179	Relb	CCGGCGTGACTGTCAATGTGTTCTTCTCGAGAAGAACACATTGACAGTCACGTTTTTG
	180	Rest	CCGGGTGTAATCTACAATACCATTTCTCGAGAAATGGTATTGTAGATTACACTTTTTG
	181	RORa-1	CCGGGTGGAGACAAATCGTCAGGAACTCGAGTTCCTGACGATTTGTCTCCACTTTTTG
	182	RORa-2	CCGGCTTGCCCAGAACATATCCAAACTCGAGTTTGGATATGTTCTGGGCAAGTTTTTG
	183	RORa-3	CCGGCAGACATTGTGCGACTCCATTCTCGAGAATGGAGTCGCACAATGTCTGTTTTTG
	184	RORa-4	CCGGCCGAGGTATCTCAGTCACGAACTCGAGTTCGTGACTGAGATACCTCGGTTTTTG
	185	RORa-5	CCGGTGTCTACGTTAAGAGCCCTATCTCGAGATAGGGCTCTTAACGTAGACATTTTTG
	186	RORa-6	CCGGCCGAAGACGAAATCGCGTTATCTCGAGATAACGCGATTTCGTCTTCGGTTTTT
	187	Rreb1	CCGGGATCAGTCTTCCGCCACTTTCCTCGAGGAAAGTGGCGGAAGACTGATCTTTTTG
	188	runx1	CCGGCACCTACCATAGAGCCATCAACTCGAGTTGATGGCTCTATGGTAGGTGTTTTTG
	189	Rxra	CCGGCCTGTTACCAACATCTGTCAACTCGAGTTGACAGATGTTGGTAACAGGTTTTT
	190	Rxrb	CCGGCCTTCCCAGTCATCAGTTCTTCTCGAGAAGAACTGATGACTGGGAAGGTTTTTG
	191	Sin3a	CCGGACCCAAACTGATGAGTCTAAACTCGAGTTTAGACTCATCAGTTTGGGTTTTTTG
	192	Sirt7	CCGGCCTCCCTCTTTCTACTCCTTACTCGAGTAAGGAGTAGAAAGAGGGAGGTTTTTG
	193	Smad1	CCGGTCCTATTTCATCCGTGTCTTACTCGAGTAAGACACGGATGAAATAGGATTTTT
	194	smad2	CCGGTGGTGTTCAATCGCATACTATCTCGAGATAGTATGCGATTGAACACCATTTTTG
	195	smad3	CCGGCTGTCCAATGTCAACCGGAATCTCGAGATTCCGGTTGACATTGGACAGTTTTTG
	196	Smad4	CCGGGCGATTGTGCATTCTCAGGATCTCGAGATCCTGAGAATGCACAATCGCTTTTT
	197	socs3	CCGGTCTTCACGTTGAGCGTCAAGACTCGAGTCTTGACGCTCAACGTGAAGATTTTTG
	198	Sox4	CCGGGCGAGATGATCTCGGGAGATTCTCGAGAATCTCCCGAGATCATCTCGCTTTTT
	199	Sp1	CCGGCCTTCACAACTCAAGCTATTTCTCGAGAAATAGCTTGAGTTGTGAAGGTTTTTG
	200	Sp3	CCGGATGAGAAACTGTTGGTATTTACTCGAGTAAATACCAACAGTTTCTCATTTTTTG
	201	Spen	CCGGAGTGAGAGACGATCCATTAAACTCGAGTTTAATGGATCGTCTCTCACTTTTTTG
	202	Srebf2	CCGGGCGGACAACACACAATATCATCTCGAGATGATATTGTGTGTTGTCCGCTTTTTTG
	203	Srf	CCGGGCCAGCATTCACAGTCACCAACTCGAGTTGGTGACTGTGAATGCTGGCTTTTTG
	204	Stat2	CCGGAGTCACATGCTTCGGTATAAGCTCGAGCTTATACCGAAGCATGTGACTTTTTTG
	205	Stat6	CCGGCCGGGATCTTGCTCAGTTAAACTCGAGTTTAACTGAGCAAGATCCCGGTTTTTG
	206	Strn3	CCGGGCTGGCACTTTAGTTGCTCATCTCGAGATGAGCAACTAAAGTGCCAGCTTTTTG
	207	Taf12	CCGGCCAGGTATTGACCAAGAAGAACTCGAGTTCTTCTTGGTCAATACCTGGTTTTTG
	208	Taf4a	CCGGTATAAGGACGACGACAGATACCTCGAGGTATCTGTCGTCGTCCTTATATTTTTG
	209	Taf4b	CCGGCCAAGACCACAAGTAACATAACTCGAGTTATGTTACTTGTGGTCTTGGTTTTTG
	210	Taf5	CCGGCCCTACAATGTATGAAGAATACTCGAGTATTCTTCATACATTGTAGGGTTTTTG
	211	Taf6	CCGGCCCGAATCACTAAGACCTTTACTCGAGTAAAGGTCTTAGTGATTCGGGTTTTTG
	212	Tbet-1	CCGGTTGGTCTGACACCTGTGTTAACTCGAGTTAACACAGGTGTCAGACCAATTTTTTG
	213	Tbet-2	CCGGATGCCAGGGAACCGCTTATATCTCGAGATATAAGCGGTTCCCTGGCATTTTTTTG
	214	Tbet-3	CCGGCCCTGTCCAGTCAGTAACTTTCTCGAGAAAGTTACTGACTGGACAGGGTTTTTG
	215	Tbet-4	CCGGGCTTCTAACACACACGTCTTTCTCGAGAAAGACGTGTGTGTTAGAAGCTTTTTG
	216	Tbet-5	CCGGCCTCTTCTATCCAACCAGTATCTCGAGATACTGGTTGGATAGAAGAGGTTTTTG
	217	Tbp	CCGGCCAGAATTGTTCTCCTTATTTCTCGAGAAATAAGGAGAACAATTCTGGTTTTTG
	218	Tcf12	CCGGGAAGGCCTTGGCATCTATTTACTCGAGTAAATAGATGCCAAGGCCTTCTTTTTG
	219	Tcf20	CCGGGCTGAAGAGAAAGAGAACGATCTCGAGATCGTTCTCTTTCTCTTCAGCTTTTTG
	220	Tcf3	CCGGGCACATCGTGCCTAAGCATTTCTCGAGAAATGCTTAGGCACGATGTGCTTTTTG
	221	Tcf4	CCGGGCTGAGTGATTTACTGGATTTCTCGAGAAATCCAGTAAATCACTCAGCTTTTT
	222	Tcf7	CCGGTTCTCCACTCTACGAACATTTCTCGAGAAATGTTCGTAGAGTGGAGAATTTTTG
	223	Tead3	CCGGGAACGCTTTCTTCCTTGTCAACTCGAGTTGACAAGGAAGAAAGCGTTCTTTTTG
	224	Tef	CCGGGTATTGGACAAGACGTAAGAACTCGAGTTCTTACGTCTTGTCCAATACTTTTTG
	225	Tfam	CCGGTGTCAAACTAGAACGGATAAACTCGAGTTTATCCGTTCTAGTTTGACATTTTTG
	226	Tfdp1	CCGGAGGAGAAGAAGGAGATCAAATCTCGAGATTTGATCTCCTTCTTCTCCTTTTTTG
	227	Tfdp2	CCGGGAACATTAGACGAAGAGTTTACTCGAGTAAACTCTTCGTCTAATGTTCTTTTTG
	228	Tfeb	CCGGCGGCAGTACTATGACTATGATCTCGAGATCATAGTCATAGTACTGCCGTTTTTG
	229	Tgif2	CCGGGCGCCACCTTTGCTACACACTCTCGAGAGTGTGTAGCAAAGGTGGCGCTTTTTG
	230	Thra	CCGGTAGAGGCCTTCAGCGAGTTTACTCGAGTAAACTCGCTGAAGGCCTCTATTTTTG
	231	Trps1	CCGGCCTTAGCACTTAGCACAATTACTCGAGTAATTGTGCTAAGTGCTAAGGTTTTTG
	232	Tsc22d1	CCGGGTATGTAGTGTAACGAATTTGCTCGAGCAAATTCGTTACACTACATACTTTTTTG
	233	Tsc22d2	CCGGTCTGTATTCAGCATAGCTATTCTCGAGAATAGCTATGCTGAATACAGATTTTTG
	234	Tsc22d4	CCGGGCTGGCTAGTTTGGGCATAAGCTCGAGCTTATGCCCAAACTAGCCAGCTTTTTG
	235	Usf1	CCGGGCTGAGACACATTATACATATCTCGAGATATGTATAATGTGTCTCAGCTTTTTG
	236	Usf2	CCGGGTCCAAGGCTTGCGATTACATCTCGAGATGTAATCGCAAGCCTTGGACTTTTTG
	237	Vdr	CCGGCGTGGACATTGGCATGATGAACTCGAGTTCATCATGCCAATGTCCACGTTTTT
	238	Xbp1	CCGGGGTTGAGAACCAGGAGTTAAGCTCGAGCTTAACTCCTGGTTCTCAACCTTTTTG
	239	Yy1	CCGGACATCTTAACACACGCTAAAGCTCGAGCTTTAGCGTGTGTTAAGATGTTTTTTG
	240	Zbtb17	CCGGCCAGTGTGTGATATGTGGTAACTCGAGTTACCACATATCACACACTGGTTTTTG
	241	Zbtb24	CCGGCCATAGAGTATGGTCTTGTTTCTCGAGAAACAAGACCATACTCTATGGTTTTTG
	242	Zbtb38	CCGGGCCGAAGTGTTTACAGAAATACTCGAGTATTTCTGTAAACACTTCGGCTTTTTG
	243	Zbtb7a	CCGGTCGCAACCTGACTCGTATTAACTCGAGTTAATACGAGTCAGGTTGCGATTTTTG
	244	Zc3h8	CCGGGAGGATGAGTCAAGGCTTTATCTCGAGATAAAGCCTTGACTCATCCTCTTTTTG
	245	Zeb1	CCGGATAGAGGCTACAAGCGCTTTACTCGAGTAAAGCGCTTGTAGCCTCTATTTTTTG
	246	Zeb2	CCGGCCGAATGAGAAACAATATCAACTCGAGTTGATATTGTTTCTCATTCGGTTTTTG
	247	Zfp110	CCGGGACACATGCCTTACCTGTAAACTCGAGTTTACAGGTAAGGCATGTGTCTTTTTG
	248	Zfp191	CCGGTCCTACAGTCAGAGCTCAAACCTCGAGGTTTGAGCTCTGACTGTAGGATTTTTG
	249	Zfp219	CCGGGAAAGCGCTTCCGATTCAATTCTCGAGAATTGAATCGGAAGCGCTTTCTTTTTG
	250	Zfp263	CCGGCTCGGAGTTCACATCTTGTTACTCGAGTAACAAGATGTGAACTCCGAGTTTTTG
	251	Zfp281	CCGGACCTTTATCACTAACTCTAATCTCGAGATTAGAGTTAGTGATAAAGGTTTTTTG
	252	Zfp367	CCGGCAGGGTATTTCCAAGGGAGAACTCGAGTTCTCCCTTGGAAATACCCTGTTTTTG
	253	Zfp369	CCGGGCCTTTCAGAGCACTATTGTTCTCGAGAACAATAGTGCTCTGAAAGGCTTTTTG
	254	Zfp397	CCGGCCAGAGCTCAAAGCTTATTAGCTCGAGCTAATAAGCTTTGAGCTCTGGTTTTTG
	255	Zfp444	CCGGGCAAAGCCACTCCGGTGAGAACTCGAGTTCTCACCGGAGTGGCTTTGCTTTTTG
	256	Zfp445	CCGGGCCTTTCACAATCGCTCATTTCTCGAGAAATGAGCGATTGTGAAAGGCTTTTTG
	257	Zfp639	CCGGCAGGACAAATTGACGATCTTACTCGAGTAAGATCGTCAATTTGTCCTGTTTTTG
	258	Zhx1	CCGGGCATTGGATAACAATCCTCTTCTCGAGAAGAGGATTGTTATCCAATGCTTTTTG
	259	Zkscan14	CCGGCCAGGAAGACAAACCTTACAACTCGAGTTGTAAGGTTTGTCTTCCTGGTTTTTG
	260	Zkscan17	CCGGGAAGACTTAGTTCCGCAAGATCTCGAGATCTTGCGGAACTAAGTCTTCTTTTTG
	261	Zkscan3	CCGGCCTGTGTCTTATCAATGTAATCTCGAGATTACATTGATAAGACACAGGTTTTTG
	262	Zscan12	CCGGGCTGAGCACTAGAGAATTCATCTCGAGATGAATTCTCTAGTGCTCAGCTTTTTG
	263	Zscan21	CCGGGCTCCAACCTTACCCTTCATTCTCGAGAATGAAGGGTAAGGTTGGAGCTTTTTG
